# Supplementary material for: YACHT: an ANI-based statistical test to detect microbial presence/absence in a metagenomic sample
Source: Bioinformatics. 2024 Jan 24;40(2):btae047. doi: 10.1093/bioinformatics/btae047 (PMC10868342; doi:10.1093/bioinformatics/btae047)
Supplement: btae047_Supplementary_Data [file btae047_supplementary_data.zip]

Archive with 2 entries (2 files):
- YACHT_bioinformatics_submission_supplement.pdf
- suppl_data.zip
